# Supplementary material for: Genome Comparisons of Candida glabrata Serial Clinical Isolates Reveal Patterns of Genetic Variation in Infecting Clonal Populations
Source: Front Microbiol. 2019 Feb 12;10:112. doi: 10.3389/fmicb.2019.00112 (PMC6379656; doi:10.3389/fmicb.2019.00112)
Supplement: TABLE S1 — Single nucleotide polymorphisms (SNPs)/Kb value compared to reference genome CBS138. First column indicates list of C. glabrata isolates analyzed in this study. Second column indicates SNPs/Kb compared to reference genome (CBS138). [file Table_1.XLS]

## Sheet: Sheet1
Supplementary Table S1. SNPs/Kb value compared to reference genome CBS138
Strain	SNPs/Kb
B1012M	6.52355
B1012S	6.51193
BO101S	6.50463
EB101M	6.49569
CANGA1A	4.67238
CANGA1B	4.7701
CANGA2A	4.68251
CANGA2B	4.7794
CANGA3A	6.30675
CANGA3B	6.30609
CMRL1	6.05284
CMRL2	5.98325
CMRL3	4.12709
CMRL4	4.17939
CMRL5	3.70781
CMRL6	2.97031
DSY562	5.88538
DSY565	5.70934
P35_2	5.96554
P35_3	5.95733
SAT01BAL	6.33492
SAT02PL	6.33323
SAT03BC	6.34363
NRZ-2016-057	6.18518
NRZ-2016-058	6.20923
