# Supplementary material for: Genome Comparisons of Candida glabrata Serial Clinical Isolates Reveal Patterns of Genetic Variation in Infecting Clonal Populations
Source: Front Microbiol. 2019 Feb 12;10:112. doi: 10.3389/fmicb.2019.00112 (PMC6379656; doi:10.3389/fmicb.2019.00112)
Supplement: TABLE S2 — List of genes affected by private exonic INDELs. Columns indicates, in this order: pair of strains; INDEL position; systematic name; standard name; type of mutation; description of the gene affected. [file Table_2.XLS]

## Sheet: Sheet1
Supplementary Table S2. List of genes affected by private exonic INDELs
Strains	Position	Systematic name	Standard name	Type of Mutation	Description
B1012M/B1012S	Cgl_chrA:153582	CAGL0A01474g		non-synonymous	Ortholog(s) have role in cytokinesis, completion of separation and cell surface, extracellular region, fungal-type cell wall localization
B1012M/B1012S	Cgl_chrF:89707	CAGL0F00803g	GAL11B	non-synonymous	Component of the transcriptional Mediator complex that provides interfaces between RNA polymerase II and upstream activator proteins
B1012M/B1012S	Cgl_chrJ:1113106	CAGL0J11462g		non-synonymous	Predicted GPI-linked cell wall protein
B1012M/B1012S	Cgl_chrJ:1113107	CAGL0J11462g		non-synonymous	Predicted GPI-linked cell wall protein
B1012M/B1012S	Cgl_chrL:5026	CAGL0L00157g		non-synonymous	Putative adhesin-like protein
CANGA1A/CANGA1B	Cgl_chrG:395111	CAGL0G04125g		non-synonymous	Protein with similarity to S. cerevisiae Sag1 agglutinin, involved in cell adhesion
CANGA1A/CANGA1B	Cgl_chrI:960358	CAGL0I10098g	PWP7	non-synonymous	Cell wall protein that mediates adhesion to endothelial cells
CANGA1A/CANGA1B	Cgl_chrG:215670	CAGL0G02409g		non-synonymous	Ortholog(s) have nucleolus localization
CANGA1A/CANGA1B	Cgl_chrG:215671	CAGL0G02409g		synonymous	Ortholog(s) have nucleolus localization
CANGA1A/CANGA1B	Cgl_chrJ:576073	CAGL0J06072g		non-synonymous	Ortholog(s) have protein serine%2Fthreonine kinase activity
CANGA1A/CANGA1B	Cgl_chrJ:576067	CAGL0J06072g		non-synonymous	Ortholog(s) have protein serine%2Fthreonine kinase activity
CANGA1A/CANGA1B	Cgl_chrH:2986	CAGL0H00110g		synonymous	Adhesin-like protein with internal repeats
CANGA1A/CANGA1B	Cgl_chrK:15288	CAGL0K00170g	EPA22	non-synonymous	Putative adhesin-like protein
CANGA2A/CANGA2B	Cgl_chrJ:175878	CAGL0J01800g		non-synonymous	Putative adhesin-like protein
CANGA2A/CANGA2B	Cgl_chrG:395111	CAGL0G04125g		non-synonymous	Protein with similarity to S. cerevisiae Sag1 agglutinin, involved in cell adhesion
CANGA2A/CANGA2B	Cgl_chrE:261033	CAGL0E02761g		non-synonymous	Ortholog(s) have DNA translocase activity and role in ATP-dependent chromatin remodeling, cell wall mannoprotein biosynthetic process, nucleosome disassembly, transcription elongation from RNA polymerase II promoter
CANGA2A/CANGA2B	Cgl_chrJ:176020	CAGL0J01800g		non-synonymous	Putative adhesin-like protein
CANGA2A/CANGA2B	Cgl_chrD:470931	CAGL0D04818g		non-synonymous	Ortholog(s) have RNA polymerase II transcription factor binding transcription factor activity, core RNA polymerase II binding transcription factor activity
CANGA2A/CANGA2B	Cgl_chrD:470929	CAGL0D04818g		non-synonymous	Ortholog(s) have RNA polymerase II transcription factor binding transcription factor activity, core RNA polymerase II binding transcription factor activity
CANGA2A/CANGA2B	Cgl_chrA:144312	CAGL0A01366g	EPA9	non-synonymous	Putative adhesin
CANGA3A/CANGA3B	Cgl_chrJ:159677	CAGL0J01727g		synonymous	Putative adhesion protein
CANGA3A/CANGA3B	Cgl_chrJ:159678	CAGL0J01727g		non-synonymous	Putative adhesion protein
CANGA3A/CANGA3B	Cgl_chrG:395111	CAGL0G04125g		non-synonymous	Protein with similarity to S. cerevisiae Sag1 agglutinin, involved in cell adhesion
CANGA3A/CANGA3B	Cgl_chrE:507485	CAGL0E05192g		synonymous	Uncharacterized
CANGA3A/CANGA3B	Cgl_chrJ:187877	CAGL0J01892g	PAN1	non-synonymous	Ortholog(s) have protein binding, bridging activity and role in actin cortical patch assembly, axial cellular bud site selection, bipolar cellular bud site selection, endocytosis, unidimensional cell growth
CMRL1/CMRL2	Cgl_chrK:1144225	CAGL0K11836g		non-synonymous	Ortholog(s) have role in DNA repair
CMRL1/CMRL2	Cgl_chrJ:1162805	CAGL0J11891g	AWP3	non-synonymous	Putative adhesin-like protein
CMRL1/CMRL2	Cgl_chrM:393337	CAGL0M03465g		non-synonymous	Has domain(s) with predicted membrane localization
CMRL1/CMRL2	Cgl_chrJ:247293	CAGL0J02508g	AWP1	non-synonymous	Adhesin-like protein
DSY562/DSY565	Cgl_chrI:474725	CAGL0I05082g		non-synonymous	Ortholog(s) have role in DNA damage checkpoint, G2%2FM transition of mitotic cell cycle, cellular response to biotic stimulus and cellular response to starvation, more
DSY562/DSY565	Cgl_chrM:558580	CAGL0M05181g		non-synonymous	Ortholog(s) have role in spliceosomal complex assembly and U2 snRNP, U2-type prespliceosome localization
DSY562/DSY565	Cgl_chrC:169790	CAGL0C01551g		non-synonymous	Has domain(s) with predicted DNA binding, sequence-specific DNA binding, sequence-specific DNA binding transcription factor activity and role in regulation of transcription, DNA-dependent
DSY562/DSY565	Cgl_chrE:300454	CAGL0E03245g		non-synonymous	Ortholog(s) have RNA binding, single-stranded DNA binding activity, role in single-species biofilm formation on inanimate substrate and mitochondrion, nucleolus localization
P35_2/P35_3	Cgl_chrE:682198	CAGL0E06688g	EPA3	non-synonymous	Epithelial adhesion protein
P35_2/P35_3	Cgl_chrK:766794	CAGL0K07700g		non-synonymous	Ortholog(s) have role in formation of translation preinitiation complex and cytoplasm, cytosolic ribosome localization
P35_2/P35_3	Cgl_chrA:134742	CAGL0A01284g	EPA10	non-synonymous	Putative adhesin-like protein
P35_2/P35_3	Cgl_chrJ:988997	CAGL0J10076g		non-synonymous	Ortholog(s) have fungal-type vacuole localization
P35_2/P35_3	Cgl_chrJ:988995	CAGL0J10076g		non-synonymous	Ortholog(s) have fungal-type vacuole localization
P35_2/P35_3	Cgl_chrH:551614	CAGL0H05577g		non-synonymous	Ortholog(s) have protein anchor activity, role in COPII vesicle coating, protein localization to endoplasmic reticulum exit site and ER to Golgi transport vesicle membrane, endoplasmic reticulum exit site localization
P35_2/P35_3	Cgl_chrE:682201	CAGL0E06688g	EPA3	non-synonymous	Epithelial adhesion protein
P35_2/P35_3	Cgl_chrH:323442	CAGL0H03465g		non-synonymous	Uncharacterized
P35_2/P35_3	Cgl_chrK:766812	CAGL0K07700g		non-synonymous	Ortholog(s) have role in formation of translation preinitiation complex and cytoplasm, cytosolic ribosome localization
P35_2/P35_3	Cgl_chrE:16397	CAGL0E00231g		non-synonymous	Putative adhesin-like protein
SAT01BAL/SAT02PL/SAT03BC	Cgl_chrE:236734	CAGL0E02475g	SIN3	non-synonymous	Ortholog(s) have role in chromatin silencing at centromere, chromosome condensation, histone deacetylation and Rpd3L complex, Rpd3S complex, centromeric heterochromatin localization
SAT01BAL/SAT02PL/SAT03BC	Cgl_chrH:2981	CAGL0H00110g		synonymous	Adhesin-like protein with internal repeats
SAT01BAL/SAT02PL/SAT03BC	Cgl_chrI:1003254	CAGL0I10246g	PWP2	non-synonymous	Adhesin-like protein with tandem repeats
SAT01BAL/SAT02PL/SAT03BC	Cgl_chrK:1299178	CAGL0K13024g	AED1	non-synonymous	Adhesin-like protein required for adherence to endothelial cells
NRZ-2016-057/NRZ-2016-058	Cgl_chrJ:158798	CAGL0J01727g		non-synonymous	Putative adhesion protein
NRZ-2016-057/NRZ-2016-058	Cgl_chrJ:166604	CAGL0J01774g		non-synonymous	Putative adhesin-like protein
