# Supplementary material for: Genome Comparisons of Candida glabrata Serial Clinical Isolates Reveal Patterns of Genetic Variation in Infecting Clonal Populations
Source: Front Microbiol. 2019 Feb 12;10:112. doi: 10.3389/fmicb.2019.00112 (PMC6379656; doi:10.3389/fmicb.2019.00112)
Supplement: TABLE S3 — List of genes affected by private non-synonymous mutations in clonal strains. Columns indicates: strain name; Systematic name of the gene affected by a private non-synonymous mutation; standard name of that gene; amino acid (AA) altered; description of the gene. [file Table_3.XLS]

## Sheet: strains - nonsynonymous SNPs
Supplementary Table S3. List of genes affected by private non-synonymous mutations in clonal strains
Non-synonymous mutation
Strains	SNP position	Systematic Name	AA	Standard Name	Description
B1012M/B1012S	Cgl_chrC:117086	CAGL0C01133g	A761G		Adhesin-like protein
B1012M/B1012S	Cgl_chrC:469677	CAGL0C05005g	F394I		Ortholog(s) have protein kinase activity, role in cytokinesis, meiotic anaphase II, protein phosphorylation, regulation of exit from mitosis and cellular bud neck, cytoplasm, spindle pole body localization
B1012M/B1012S	Cgl_chrC:469738	CAGL0C05005g	E373D		Ortholog(s) have protein kinase activity, role in cytokinesis, meiotic anaphase II, protein phosphorylation, regulation of exit from mitosis and cellular bud neck, cytoplasm, spindle pole body localization
B1012M/B1012S	Cgl_chrC:81795	CAGL0C00781g	T129A		Uncharacterized
B1012M/B1012S	Cgl_chrE:15957	CAGL0E00231g	N1697T		Putative adhesin-like protein
B1012M/B1012S	Cgl_chrE:15981	CAGL0E00231g	S1689L		Putative adhesin-like protein
B1012M/B1012S	Cgl_chrE:16000	CAGL0E00231g	S1683P		Putative adhesin-like protein
B1012M/B1012S	Cgl_chrE:19306	CAGL0E00231g	I581V		Putative adhesin-like protein
B1012M/B1012S	Cgl_chrE:19336	CAGL0E00231g	L571I		Putative adhesin-like protein
B1012M/B1012S	Cgl_chrE:19357	CAGL0E00231g	A564P		Putative adhesin-like protein
B1012M/B1012S	Cgl_chrE:507228	CAGL0E05192g	I214N		Uncharacterized
B1012M/B1012S	Cgl_chrH:1045033	CAGL0H10626g	S364F		Predicted cell wall adhesin with a predicted role in adhesion
B1012M/B1012S	Cgl_chrH:1045038	CAGL0H10626g	V366L		Predicted cell wall adhesin with a predicted role in adhesion
B1012M/B1012S	Cgl_chrH:1045039	CAGL0H10626g	V366A		Predicted cell wall adhesin with a predicted role in adhesion
B1012M/B1012S	Cgl_chrH:1045080	CAGL0H10626g	P380S		Predicted cell wall adhesin with a predicted role in adhesion
B1012M/B1012S	Cgl_chrH:1045083	CAGL0H10626g	P381S		Predicted cell wall adhesin with a predicted role in adhesion
B1012M/B1012S	Cgl_chrH:1046354	CAGL0H10626g	K804N		Predicted cell wall adhesin with a predicted role in adhesion
B1012M/B1012S	Cgl_chrI:977454	CAGL0I10147g	K2096N	PWP1	Protein with 32 tandem repeats
B1012M/B1012S	Cgl_chrJ:1162871	CAGL0J11891g	P744S	AWP3	Putative adhesin-like protein
B1012M/B1012S	Cgl_chrJ:1162883	CAGL0J11891g	P740S	AWP3	Putative adhesin-like protein
B1012M/B1012S	Cgl_chrJ:1173960	CAGL0J11968g	F348L	EPA15	Putative adhesin-like cell wall protein
B1012M/B1012S	Cgl_chrJ:1173973	CAGL0J11968g	P352Q	EPA15	Putative adhesin-like cell wall protein
B1012M/B1012S	Cgl_chrJ:1174651	CAGL0J11968g	I578T	EPA15	Putative adhesin-like cell wall protein
B1012M/B1012S	Cgl_chrJ:1174668	CAGL0J11968g	E584K	EPA15	Putative adhesin-like cell wall protein
B1012M/B1012S	Cgl_chrJ:175765	CAGL0J01800g	A463D		Putative adhesin-like protein
B1012M/B1012S	Cgl_chrJ:255434	CAGL0J02552g	A706S		Adhesin-like protein
B1012M/B1012S	Cgl_chrK:4440	CAGL0K00110g	T464S	AWP2	Putative adhesin
B1012M/B1012S	Cgl_chrK:4583	CAGL0K00110g	I416M	AWP2	Putative adhesin
B1012M/B1012S	Cgl_chrL:1436758	CAGL0L13332g	S245G	EPA13	Sub-telomerically encoded lectin-like adhesin with a role in cell adhesion
B1012M/B1012S	Cgl_chrL:1436776	CAGL0L13332g	N251H	EPA13	Sub-telomerically encoded lectin-like adhesin with a role in cell adhesion
B1012M/B1012S	Cgl_chrL:1593	CAGL0L00157g	I1447L		Putative adhesin-like protein
B1012M/B1012S	Cgl_chrM:12517	CAGL0M00132g	P630S	EPA12	Putative adhesin-like cell wall protein
B1012M/B1012S	Cgl_chrM:126992	CAGL0M01144g	V35I	MSN5	Ortholog(s) have importin-alpha export receptor activity, role in protein export from nucleus, tRNA re-export from nucleus and cytosol, nuclear envelope localization
CANGA1A/CANGA1B	Cgl_chrA:133008	CAGL0A01284g	E549D	EPA10	Putative adhesin-like protein
CANGA1A/CANGA1B	Cgl_chrA:133502	CAGL0A01284g	I714K	EPA10	Putative adhesin-like protein
CANGA1A/CANGA1B	Cgl_chrA:134932	CAGL0A01284g	S1191G	EPA10	Putative adhesin-like protein
CANGA1A/CANGA1B	Cgl_chrA:135127	CAGL0A01284g	A1256T	EPA10	Putative adhesin-like protein
CANGA1A/CANGA1B	Cgl_chrA:135337	CAGL0A01284g	N1326D	EPA10	Putative adhesin-like protein
CANGA1A/CANGA1B	Cgl_chrA:137326	CAGL0A01325g	H355Q	PGD1	Has domain(s) with predicted RNA polymerase II transcription cofactor activity, role in regulation of transcription from RNA polymerase II promoter and mediator complex localization
CANGA1A/CANGA1B	Cgl_chrA:144151	CAGL0A01366g	D1283N	EPA9	Putative adhesin
CANGA1A/CANGA1B	Cgl_chrA:144206	CAGL0A01366g	A1301V	EPA9	Putative adhesin
CANGA1A/CANGA1B	Cgl_chrA:144271	CAGL0A01366g	A1323T	EPA9	Putative adhesin
CANGA1A/CANGA1B	Cgl_chrA:146268	CAGL0A01408g	S294N		Ortholog(s) have RNA polymerase II activating transcription factor binding, RNA polymerase II repressing transcription factor binding, RNA polymerase II transcription factor recruiting transcription factor activity
CANGA1A/CANGA1B	Cgl_chrA:236443	CAGL0A02233g	E343Q		Has domain(s) with predicted substrate-specific transmembrane transporter activity, transmembrane transporter activity, role in transmembrane transport and integral to membrane, membrane localization
CANGA1A/CANGA1B	Cgl_chrC:116537	CAGL0C01133g	L578P		Adhesin-like protein
CANGA1A/CANGA1B	Cgl_chrC:12470	CAGL0C00209g	S157F	AWP7	Putative adhesin-like cell wall protein
CANGA1A/CANGA1B	Cgl_chrC:192567	CAGL0C01837g	P274L		Has domain(s) with predicted integral to membrane localization
CANGA1A/CANGA1B	Cgl_chrC:192603	CAGL0C01837g	Y262C		Has domain(s) with predicted integral to membrane localization
CANGA1A/CANGA1B	Cgl_chrC:192652	CAGL0C01837g	S246A		Has domain(s) with predicted integral to membrane localization
CANGA1A/CANGA1B	Cgl_chrC:194906	CAGL0C01859g	P421L		Has domain(s) with predicted integral to membrane localization
CANGA1A/CANGA1B	Cgl_chrC:194942	CAGL0C01859g	Y409C		Has domain(s) with predicted integral to membrane localization
CANGA1A/CANGA1B	Cgl_chrC:194991	CAGL0C01859g	S393A		Has domain(s) with predicted integral to membrane localization
CANGA1A/CANGA1B	Cgl_chrC:195333	CAGL0C01859g	P279S		Has domain(s) with predicted integral to membrane localization
CANGA1A/CANGA1B	Cgl_chrC:20272	CAGL0C00253g	N1147D		Putative cell wall adhesin
CANGA1A/CANGA1B	Cgl_chrC:2256	CAGL0C00110g	T677A	EPA6	Sub-telomerically encoded adhesin with a role in cell adhesion
CANGA1A/CANGA1B	Cgl_chrC:2449	CAGL0C00110g	S612R	EPA6	Sub-telomerically encoded adhesin with a role in cell adhesion
CANGA1A/CANGA1B	Cgl_chrC:2570	CAGL0C00110g	L572Q	EPA6	Sub-telomerically encoded adhesin with a role in cell adhesion
CANGA1A/CANGA1B	Cgl_chrC:390700	CAGL0C03960g	C141S		Has domain(s) with predicted role in protein glycosylation
CANGA1A/CANGA1B	Cgl_chrC:98334	CAGL0C00968g	T474S		Adhesin-like protein with a predicted role in cell adhesion
CANGA1A/CANGA1B	Cgl_chrE:15744	CAGL0E00231g	S1768N		Putative adhesin-like protein
CANGA1A/CANGA1B	Cgl_chrE:16164	CAGL0E00231g	I1628N		Putative adhesin-like protein
CANGA1A/CANGA1B	Cgl_chrE:16260	CAGL0E00231g	I1596T		Putative adhesin-like protein
CANGA1A/CANGA1B	Cgl_chrE:16382	CAGL0E00231g	M1555I		Putative adhesin-like protein
CANGA1A/CANGA1B	Cgl_chrF:719461	CAGL0F07381g	K492Q		Has domain(s) with predicted protein heterodimerization activity, role in DNA-dependent transcription, initiation, regulation of sequence-specific DNA binding transcription factor activity and nucleus localization
CANGA1A/CANGA1B	Cgl_chrF:719902	CAGL0F07381g	T345A		Has domain(s) with predicted protein heterodimerization activity, role in DNA-dependent transcription, initiation, regulation of sequence-specific DNA binding transcription factor activity and nucleus localization
CANGA1A/CANGA1B	Cgl_chrF:735160	CAGL0F07579g	K139T		Putative GPI-linked cell wall protein
CANGA1A/CANGA1B	Cgl_chrF:735172	CAGL0F07579g	P135L		Putative GPI-linked cell wall protein
CANGA1A/CANGA1B	Cgl_chrG:395137	CAGL0G04125g	S420I		Protein with similarity to S. cerevisiae Sag1 agglutinin, involved in cell adhesion
CANGA1A/CANGA1B	Cgl_chrH:1047151	CAGL0H10626g	V1070A		Predicted cell wall adhesin with a predicted role in adhesion
CANGA1A/CANGA1B	Cgl_chrH:1047684	CAGL0H10626g	H1248N		Predicted cell wall adhesin with a predicted role in adhesion
CANGA1A/CANGA1B	Cgl_chrH:2862	CAGL0H00110g	C284R		Adhesin-like protein with internal repeats
CANGA1A/CANGA1B	Cgl_chrJ:247139	CAGL0J02508g	V562I	AWP1	Adhesin-like protein
CANGA1A/CANGA1B	Cgl_chrJ:247142	CAGL0J02508g	V561I	AWP1	Adhesin-like protein
CANGA1A/CANGA1B	Cgl_chrJ:256015	CAGL0J02552g	V512E		Adhesin-like protein
CANGA1A/CANGA1B	Cgl_chrL:1085295	CAGL0L10092g	P284Q		Putative adhesin-like cell wall protein
CANGA1A/CANGA1B	Cgl_chrM:11926	CAGL0M00132g	N827D	EPA12	Putative adhesin-like cell wall protein
CANGA1A/CANGA1B	Cgl_chrM:1397415	CAGL0M14113g	E580K	TNR2	High-affinity transporter of NAD%2B precursors
CANGA1A/CANGA1B	Cgl_chrM:1397421	CAGL0M14113g	V578I	TNR2	High-affinity transporter of NAD%2B precursors
CANGA2A/CANGA2B	Cgl_chrA:236422	CAGL0A02233g	I350V		Has domain(s) with predicted substrate-specific transmembrane transporter activity, transmembrane transporter activity, role in transmembrane transport and integral to membrane, membrane localization
CANGA2A/CANGA2B	Cgl_chrA:236476	CAGL0A02233g	V332I		Has domain(s) with predicted substrate-specific transmembrane transporter activity, transmembrane transporter activity, role in transmembrane transport and integral to membrane, membrane localization
CANGA2A/CANGA2B	Cgl_chrC:12405	CAGL0C00209g	T179S	AWP7	Putative adhesin-like cell wall protein
CANGA2A/CANGA2B	Cgl_chrC:236219	CAGL0C02343g	Q36H		Ortholog(s) have ATPase activity, uncoupled activity, role in cellular response to drug, ribosomal small subunit export from nucleus and cytosol, nucleus, ribosome localization
CANGA2A/CANGA2B	Cgl_chrC:2628	CAGL0C00110g	D553N	EPA6	Sub-telomerically encoded adhesin with a role in cell adhesion
CANGA2A/CANGA2B	Cgl_chrE:16629	CAGL0E00231g	R1473T		Putative adhesin-like protein
CANGA2A/CANGA2B	Cgl_chrE:16646	CAGL0E00231g	K1467N		Putative adhesin-like protein
CANGA2A/CANGA2B	Cgl_chrE:509815	CAGL0E05236g	A312D		Uncharacterized
CANGA2A/CANGA2B	Cgl_chrF:738939	CAGL0F07601g	Q44E		Putative GPI-linked cell wall protein
CANGA2A/CANGA2B	Cgl_chrF:738945	CAGL0F07601g	D42N		Putative GPI-linked cell wall protein
CANGA2A/CANGA2B	Cgl_chrH:1047772	CAGL0H10626g	S1277L		Predicted cell wall adhesin with a predicted role in adhesion
CANGA2A/CANGA2B	Cgl_chrH:3122	CAGL0H00110g	V197A		Adhesin-like protein with internal repeats
CANGA2A/CANGA2B	Cgl_chrH:3126	CAGL0H00110g	T196A		Adhesin-like protein with internal repeats
CANGA2A/CANGA2B	Cgl_chrH:3155	CAGL0H00110g	V186G		Adhesin-like protein with internal repeats
CANGA2A/CANGA2B	Cgl_chrH:52514	CAGL0H00528g	Y2N		Ortholog(s) have histone demethylase activity (H3-dimethyl-K4 specific), histone demethylase activity (H3-trimethyl-K4 specific) activity
CANGA2A/CANGA2B	Cgl_chrJ:168095	CAGL0J01774g	S1327T		Putative adhesin-like protein
CANGA2A/CANGA2B	Cgl_chrJ:255164	CAGL0J02552g	A796S		Adhesin-like protein
CANGA2A/CANGA2B	Cgl_chrJ:490372	CAGL0J05159g	V1322G		Putative adhesin-like protein
CANGA2A/CANGA2B	Cgl_chrJ:981043	CAGL0J09988g	P215L		Ortholog(s) have S-adenosylmethionine-dependent methyltransferase activity, role in translational readthrough and mitochondrion localization
CANGA2A/CANGA2B	Cgl_chrL:1086872	CAGL0L10092g	V810I		Putative adhesin-like cell wall protein
CANGA2A/CANGA2B	Cgl_chrL:18571	CAGL0L00227g	V2989A		Putative adhesin with glycine and serine rich repeats
CANGA3A/CANGA3B	Cgl_chrA:251224	CAGL0A02299g	S125N		Uncharacterized
CANGA3A/CANGA3B	Cgl_chrC:16911	CAGL0C00231g	I332M		Has domain(s) with predicted nucleobase transmembrane transporter activity, role in nucleobase transport and membrane localization
CANGA3A/CANGA3B	Cgl_chrC:16941	CAGL0C00231g	E342D		Has domain(s) with predicted nucleobase transmembrane transporter activity, role in nucleobase transport and membrane localization
CANGA3A/CANGA3B	Cgl_chrC:16948	CAGL0C00231g	N345D		Has domain(s) with predicted nucleobase transmembrane transporter activity, role in nucleobase transport and membrane localization
CANGA3A/CANGA3B	Cgl_chrC:16969	CAGL0C00231g	V352L		Has domain(s) with predicted nucleobase transmembrane transporter activity, role in nucleobase transport and membrane localization
CANGA3A/CANGA3B	Cgl_chrC:17118	CAGL0C00231g	S401R		Has domain(s) with predicted nucleobase transmembrane transporter activity, role in nucleobase transport and membrane localization
CANGA3A/CANGA3B	Cgl_chrC:17131	CAGL0C00231g	I406V		Has domain(s) with predicted nucleobase transmembrane transporter activity, role in nucleobase transport and membrane localization
CANGA3A/CANGA3B	Cgl_chrC:17143	CAGL0C00231g	F410L		Has domain(s) with predicted nucleobase transmembrane transporter activity, role in nucleobase transport and membrane localization
CANGA3A/CANGA3B	Cgl_chrC:17145	CAGL0C00231g	F410L		Has domain(s) with predicted nucleobase transmembrane transporter activity, role in nucleobase transport and membrane localization
CANGA3A/CANGA3B	Cgl_chrH:1047639	CAGL0H10626g	N1233D		Predicted cell wall adhesin with a predicted role in adhesion
CANGA3A/CANGA3B	Cgl_chrI:1022914	CAGL0I10362g	S848A	PWP4	Cell wall adhesin
CANGA3A/CANGA3B	Cgl_chrI:1023664	CAGL0I10362g	I1098V	PWP4	Cell wall adhesin
CANGA3A/CANGA3B	Cgl_chrI:1023697	CAGL0I10362g	V1109I	PWP4	Cell wall adhesin
CANGA3A/CANGA3B	Cgl_chrI:1023704	CAGL0I10362g	Y1111F	PWP4	Cell wall adhesin
CANGA3A/CANGA3B	Cgl_chrI:1023742	CAGL0I10362g	S1124G	PWP4	Cell wall adhesin
CANGA3A/CANGA3B	Cgl_chrJ:1162759	CAGL0J11891g	S781T	AWP3	Putative adhesin-like protein
CANGA3A/CANGA3B	Cgl_chrJ:1162850	CAGL0J11891g	L751M	AWP3	Putative adhesin-like protein
CANGA3A/CANGA3B	Cgl_chrJ:158799	CAGL0J01727g	M661I		Putative adhesion protein
CANGA3A/CANGA3B	Cgl_chrJ:159174	CAGL0J01727g	M536I		Putative adhesion protein
CANGA3A/CANGA3B	Cgl_chrJ:159176	CAGL0J01727g	M536V		Putative adhesion protein
CANGA3A/CANGA3B	Cgl_chrJ:159633	CAGL0J01727g	I383M		Putative adhesion protein
CANGA3A/CANGA3B	Cgl_chrJ:363112	CAGL0J03780g	S136G		Ortholog(s) have actin filament binding, protein binding, bridging, tRNA (cytosine-3-)-methyltransferase activity and role in actin filament bundle assembly, tRNA methylation
CANGA3A/CANGA3B	Cgl_chrJ:363129	CAGL0J03780g	P130Q		Ortholog(s) have actin filament binding, protein binding, bridging, tRNA (cytosine-3-)-methyltransferase activity and role in actin filament bundle assembly, tRNA methylation
CANGA3A/CANGA3B	Cgl_chrJ:363172	CAGL0J03780g	N116D		Ortholog(s) have actin filament binding, protein binding, bridging, tRNA (cytosine-3-)-methyltransferase activity and role in actin filament bundle assembly, tRNA methylation
CANGA3A/CANGA3B	Cgl_chrJ:363310	CAGL0J03780g	T70A		Ortholog(s) have actin filament binding, protein binding, bridging, tRNA (cytosine-3-)-methyltransferase activity and role in actin filament bundle assembly, tRNA methylation
CANGA3A/CANGA3B	Cgl_chrL:4969	CAGL0L00157g	K321N		Putative adhesin-like protein
CANGA3A/CANGA3B	Cgl_chrL:728643	CAGL0L06424g	A105S		Predicted GPI-linked adhesin-like protein
CMRL1/CMRL2	Cgl_chrB:151830	CAGL0B01639g	S485L		Ortholog(s) have guanyl-nucleotide exchange factor activity, role in retrograde transport, endosome to Golgi and Golgi membrane, Ric1p-Rgp1p complex, guanyl-nucleotide exchange factor complex localization
CMRL1/CMRL2	Cgl_chrC:117861	CAGL0C01133g	S1019R		Adhesin-like protein
CMRL1/CMRL2	Cgl_chrE:670603	CAGL0E06666g	S1364G	EPA2	Epithelial adhesion protein
CMRL1/CMRL2	Cgl_chrG:395434	CAGL0G04125g	I519T		Protein with similarity to S. cerevisiae Sag1 agglutinin, involved in cell adhesion
CMRL1/CMRL2	Cgl_chrG:95352	CAGL0G01034g	S629P	FKS1	Putative 1,3-beta-glucan synthase component
CMRL1/CMRL2	Cgl_chrH:254145	CAGL0H02783g	G993S		Uncharacterized
CMRL1/CMRL2	Cgl_chrI:1022773	CAGL0I10362g	L801I	PWP4	Cell wall adhesin
CMRL1/CMRL2	Cgl_chrI:1022872	CAGL0I10362g	V834I	PWP4	Cell wall adhesin
CMRL1/CMRL2	Cgl_chrJ:1162907	CAGL0J11891g	A732S	AWP3	Putative adhesin-like protein
CMRL1/CMRL2	Cgl_chrJ:1163189	CAGL0J11891g	T638A	AWP3	Putative adhesin-like protein
CMRL1/CMRL2	Cgl_chrK:766838	CAGL0K07700g	A677V		Ortholog(s) have role in formation of translation preinitiation complex and cytoplasm, cytosolic ribosome localization
CMRL1/CMRL2	Cgl_chrK:766851	CAGL0K07700g	V673I		Ortholog(s) have role in formation of translation preinitiation complex and cytoplasm, cytosolic ribosome localization
CMRL1/CMRL2	Cgl_chrL:1179697	CAGL0L11044g	G10V		Ortholog(s) have dihydrofolate reductase activity and cytosol localization
CMRL3/CMRL4	Cgl_chrE:136521	CAGL0E01441g	V404I		Ortholog(s) have ubiquitin-protein ligase activity and role in nucleus-associated proteasomal ubiquitin-dependent protein catabolic process, protein ubiquitination involved in ubiquitin-dependent protein catabolic process
CMRL3/CMRL4	Cgl_chrG:187531	CAGL0G02123g	S419L		Ortholog(s) have role in G1%2FS transition of mitotic cell cycle, regulation of cell size, regulation of transcription involved in G1 phase of mitotic cell cycle and cytoplasm, nucleus localization
CMRL3/CMRL4	Cgl_chrG:978317	CAGL0G10175g	I279V	AWP6	Putative GPI-linked cell wall protein
CMRL3/CMRL4	Cgl_chrG:978338	CAGL0G10175g	S286P	AWP6	Putative GPI-linked cell wall protein
CMRL3/CMRL4	Cgl_chrG:978397	CAGL0G10175g	E305D	AWP6	Putative GPI-linked cell wall protein
CMRL3/CMRL4	Cgl_chrK:375361	CAGL0K04037g	S663P	FKS2	Putative 1,3-beta-glucan synthase component
CMRL3/CMRL4	Cgl_chrK:4067	CAGL0K00110g	E588D	AWP2	Putative adhesin
CMRL3/CMRL4	Cgl_chrL:906504	CAGL0L08184g	G143V	FEN1	Predicted fatty acid elongase with role in sphingolipid biosynthetic process
CMRL3/CMRL4	Cgl_chrM:446180	CAGL0M03993g	N84D		Ortholog(s) have double-stranded DNA binding, sequence-specific DNA binding, single-stranded DNA binding activity
CMRL3/CMRL4	Cgl_chrM:854680	CAGL0M08552g	A12V		Ortholog(s) have role in cation transport, regulation of membrane potential and plasma membrane localization
CMRL5/CMRL6	Cgl_chrA:48683	CAGL0A00451g	R376Q	PDR1	Zinc finger transcription factor, activator of drug resistance genes via pleiotropic drug response elements (PDRE)
CMRL5/CMRL6	Cgl_chrB:321373	CAGL0B03289g	D788N		Ortholog(s) have gamma-glutamyltransferase activity, omega peptidase activity, role in glutathione catabolic process and cytoplasm, nucleus localization
CMRL5/CMRL6	Cgl_chrD:230411	CAGL0D02244g	T186I		Ortholog(s) have protein serine%2Fthreonine kinase activity, role in meiotic recombination checkpoint, protein phosphorylation, regulation of linear element assembly and cytosol, linear element localization
CMRL5/CMRL6	Cgl_chrD:419994	CAGL0D04268g	E92D		Ortholog(s) have role in DNA replication initiation, attachment of spindle microtubules to kinetochore involved in homologous chromosome segregation and double-strand break repair via homologous recombination, more
CMRL5/CMRL6	Cgl_chrD:420001	CAGL0D04268g	P90R		Ortholog(s) have role in DNA replication initiation, attachment of spindle microtubules to kinetochore involved in homologous chromosome segregation and double-strand break repair via homologous recombination, more
CMRL5/CMRL6	Cgl_chrD:445932	CAGL0D04510g	K1951N		Ortholog of S. cerevisiae %3A YPR117W, C. albicans SC5314 %3A orf19.1240, C. dubliniensis CD36 %3A Cd36_45200, C. parapsilosis CDC317 %3A CPAR2_500480 and Candida tenuis NRRL Y-1498 %3A CANTEDRAFT_120679
CMRL5/CMRL6	Cgl_chrE:245383	CAGL0E02541g	I190M	PHO80	Cyclin
CMRL5/CMRL6	Cgl_chrE:509986	CAGL0E05236g	S255T		Uncharacterized
CMRL5/CMRL6	Cgl_chrF:382990	CAGL0F03949g	Q916H		Ortholog(s) have Rab guanyl-nucleotide exchange factor activity and role in CVT pathway, early endosome to Golgi transport, intra-Golgi vesicle-mediated transport, macroautophagy, regulation of Rab GTPase activity
CMRL5/CMRL6	Cgl_chrF:804313	CAGL0F08129g	R512K	SDA1	Ortholog(s) have role in actin cytoskeleton organization, ribosomal large subunit biogenesis, ribosomal large subunit export from nucleus, traversing start control point of mitotic cell cycle and nucleolus localization
CMRL5/CMRL6	Cgl_chrF:907061	CAGL0F09207g	T60I	BAT1	Has domain(s) with predicted branched-chain-amino-acid transaminase activity, catalytic activity and role in branched-chain amino acid metabolic process, metabolic process
CMRL5/CMRL6	Cgl_chrG:869275	CAGL0G09108g	K31N		Ortholog(s) have cytoplasm localization
CMRL5/CMRL6	Cgl_chrI:119436	CAGL0I01474g	D82G		Ortholog(s) have DNA replication origin binding activity and role in double-strand break repair via break-induced replication, pre-replicative complex assembly, regulation of DNA-dependent DNA replication initiation
CMRL5/CMRL6	Cgl_chrI:168353	CAGL0I01980g	L475V		Putative activator of transcription
CMRL5/CMRL6	Cgl_chrI:194049	CAGL0I02222g	S197T		Ortholog(s) have 5%27-flap endonuclease activity, ATP-dependent DNA helicase activity, protein kinase binding, single-stranded DNA specific endodeoxyribonuclease activity, telomeric DNA binding activity
CMRL5/CMRL6	Cgl_chrI:937377	CAGL0I09812g	S222P		Ortholog(s) have diacylglycerol kinase activity, role in phosphatidic acid biosynthetic process and integral to endoplasmic reticulum membrane localization
CMRL5/CMRL6	Cgl_chrK:1139970	CAGL0K11814g	G536E		Ortholog(s) have protein phosphatase type 1 regulator activity, role in negative regulation of transcription from RNA polymerase II promoter and protein phosphatase type 1 complex localization
CMRL5/CMRL6	Cgl_chrK:1298958	CAGL0K13024g	S395L	AED1	Adhesin-like protein required for adherence to endothelial cells
CMRL5/CMRL6	Cgl_chrK:409772	CAGL0K04345g	S236T		Ortholog(s) have translation initiation factor activity, role in translational initiation and cytosolic small ribosomal subunit, ribosome localization
CMRL5/CMRL6	Cgl_chrK:533369	CAGL0K05423g	K260R		Ortholog(s) have protein phosphatase type 2A regulator activity, role in cellular response to nitrogen starvation, signal transduction and cytosol, nucleus localization
CMRL5/CMRL6	Cgl_chrK:590076	CAGL0K06039g	D149G		Ortholog(s) have chromatin DNA binding, structural molecule activity, role in meiotic recombination checkpoint, positive regulation of catalytic activity, synaptonemal complex assembly and lateral element localization
CMRL5/CMRL6	Cgl_chrL:263788	CAGL0L02277g	T423I		Ortholog(s) have RNA binding, polynucleotide adenylyltransferase activity and role in mRNA polyadenylation, single-species biofilm formation on inanimate substrate, snoRNA polyadenylation
CMRL5/CMRL6	Cgl_chrL:569628	CAGL0L05016g	Q558P		Ortholog(s) have Sin3-type complex localization
CMRL5/CMRL6	Cgl_chrM:327316	CAGL0M02893g	L327V		Ortholog(s) have role in actin cortical patch assembly, septin cytoskeleton organization and cellular bud neck, cellular bud tip, mating projection base, mating projection tip localization
DSY562/DSY565	Cgl_chrA:134327	CAGL0A01284g	T989I	EPA10	Putative adhesin-like protein
DSY562/DSY565	Cgl_chrA:134329	CAGL0A01284g	S990P	EPA10	Putative adhesin-like protein
DSY562/DSY565	Cgl_chrA:134351	CAGL0A01284g	S997I	EPA10	Putative adhesin-like protein
DSY562/DSY565	Cgl_chrA:134422	CAGL0A01284g	T1021S	EPA10	Putative adhesin-like protein
DSY562/DSY565	Cgl_chrA:180194	CAGL0A01804g	V560L		Ortholog(s) have fructose transmembrane transporter activity, pentose transmembrane transporter activity, role in glucose transport, mannose transport and plasma membrane localization
DSY562/DSY565	Cgl_chrA:405645	CAGL0A04037g	S57N		Ortholog(s) have role in rRNA processing and cytosol, nucleolus localization
DSY562/DSY565	Cgl_chrA:405646	CAGL0A04037g	S57G		Ortholog(s) have role in rRNA processing and cytosol, nucleolus localization
DSY562/DSY565	Cgl_chrA:48396	CAGL0A00451g	L280F	PDR1	Zinc finger transcription factor, activator of drug resistance genes via pleiotropic drug response elements (PDRE)
DSY562/DSY565	Cgl_chrB:54910	CAGL0B00638g	H62Y		Ortholog(s) have ATPase activity, role in ER-associated protein catabolic process, invasive growth in response to glucose limitation, pseudohyphal growth and cytosol, nucleus localization
DSY562/DSY565	Cgl_chrC:115120	CAGL0C01133g	S106T		Adhesin-like protein
DSY562/DSY565	Cgl_chrC:115669	CAGL0C01133g	D289N		Adhesin-like protein
DSY562/DSY565	Cgl_chrC:116565	CAGL0C01133g	D587E		Adhesin-like protein
DSY562/DSY565	Cgl_chrC:131373	CAGL0C01265g	R1006K	GLM4	Gene used for molecular typing of C. glabrata strain isolates
DSY562/DSY565	Cgl_chrC:131386	CAGL0C01265g	H1002N	GLM4	Gene used for molecular typing of C. glabrata strain isolates
DSY562/DSY565	Cgl_chrC:523924	CAGL0C05467g	S255G		Ortholog(s) have role in biofilm formation, filamentous growth, pathogenesis and cytoplasm, nucleus localization
DSY562/DSY565	Cgl_chrC:72553	CAGL0C00693g	V56A		Ortholog(s) have ferrous iron transmembrane transporter activity, manganese ion transmembrane transporter activity
DSY562/DSY565	Cgl_chrC:81660	CAGL0C00781g	G84W		Uncharacterized
DSY562/DSY565	Cgl_chrC:81687	CAGL0C00781g	G93S		Uncharacterized
DSY562/DSY565	Cgl_chrC:87118	CAGL0C00847g	L330P	EPA8	Putative adhesin-like protein
DSY562/DSY565	Cgl_chrD:140616	CAGL0D01254g	G88R		Uncharacterized
DSY562/DSY565	Cgl_chrD:140622	CAGL0D01254g	K90E		Uncharacterized
DSY562/DSY565	Cgl_chrD:140628	CAGL0D01254g	E92K		Uncharacterized
DSY562/DSY565	Cgl_chrD:140646	CAGL0D01254g	E98K		Uncharacterized
DSY562/DSY565	Cgl_chrD:249743	CAGL0D02442g	A81V	LEM3	Glycoprotein involved in the membrane translocation of phospholipids and alkylphosphocholine drugs
DSY562/DSY565	Cgl_chrD:381256	CAGL0D03762g	K280T		Uncharacterized
DSY562/DSY565	Cgl_chrE:137034	CAGL0E01441g	P575S		Ortholog(s) have ubiquitin-protein ligase activity and role in nucleus-associated proteasomal ubiquitin-dependent protein catabolic process, protein ubiquitination involved in ubiquitin-dependent protein catabolic process
DSY562/DSY565	Cgl_chrE:19879	CAGL0E00231g	I390V		Putative adhesin-like protein
DSY562/DSY565	Cgl_chrE:82407	CAGL0E00891g	A178T		Ortholog(s) have sequence-specific DNA binding activity, role in positive regulation of transcription from RNA polymerase II promoter by glucose and cytoplasm, nucleus localization
DSY562/DSY565	Cgl_chrF:573931	CAGL0F05709g	D268E		Ortholog(s) have role in bipolar cellular bud site selection, response to stress and cytoplasm, nucleus localization
DSY562/DSY565	Cgl_chrG:177143	CAGL0G01969g	S37G		Ortholog(s) have phosphopantothenoylcysteine decarboxylase activity, protein phosphatase inhibitor activity, role in cellular monovalent inorganic cation homeostasis and phosphopantothenoylcysteine decarboxylase complex localization
DSY562/DSY565	Cgl_chrG:177166	CAGL0G01969g	A29V		Ortholog(s) have phosphopantothenoylcysteine decarboxylase activity, protein phosphatase inhibitor activity, role in cellular monovalent inorganic cation homeostasis and phosphopantothenoylcysteine decarboxylase complex localization
DSY562/DSY565	Cgl_chrG:526509	CAGL0G05544g	S248T		Ortholog(s) have role in cell morphogenesis involved in conjugation with cellular fusion and cell surface, fungal-type cell wall, mating projection, plasma membrane localization
DSY562/DSY565	Cgl_chrG:653881	CAGL0G06842g	R91K		Ortholog(s) have myosin I binding activity, role in actin cytoskeleton organization and actin cortical patch localization
DSY562/DSY565	Cgl_chrG:653882	CAGL0G06842g	R91G		Ortholog(s) have myosin I binding activity, role in actin cytoskeleton organization and actin cortical patch localization
DSY562/DSY565	Cgl_chrG:653922	CAGL0G06842g	D77E		Ortholog(s) have myosin I binding activity, role in actin cytoskeleton organization and actin cortical patch localization
DSY562/DSY565	Cgl_chrG:74237	CAGL0G00836g	N8Y		Uncharacterized
DSY562/DSY565	Cgl_chrH:183580	CAGL0H02057g	T92I		Ortholog(s) have box H%2FACA snoRNA binding activity, role in cellular response to drug, snRNA pseudouridine synthesis and box H%2FACA snoRNP complex localization
DSY562/DSY565	Cgl_chrH:745480	CAGL0H07601g	G97R		Ortholog(s) have DNA helicase activity, role in DNA unwinding involved in replication, reciprocal meiotic recombination, synapsis and nucleus localization
DSY562/DSY565	Cgl_chrH:745489	CAGL0H07601g	I94F		Ortholog(s) have DNA helicase activity, role in DNA unwinding involved in replication, reciprocal meiotic recombination, synapsis and nucleus localization
DSY562/DSY565	Cgl_chrI:257928	CAGL0I02926g	D100E		Ortholog(s) have mRNA 3%27-UTR binding, translation repressor activity, nucleic acid binding activity, role in negative regulation of translation, ribosomal large subunit biogenesis and large ribosomal subunit, nucleolus localization
DSY562/DSY565	Cgl_chrI:397604	CAGL0I04466g	Y145N		Ortholog(s) have protein phosphatase type 1 regulator activity
DSY562/DSY565	Cgl_chrI:397610	CAGL0I04466g	D147H		Ortholog(s) have protein phosphatase type 1 regulator activity
DSY562/DSY565	Cgl_chrI:530115	CAGL0I05610g	I85M		Ortholog(s) have cytoplasm localization
DSY562/DSY565	Cgl_chrI:732979	CAGL0I07601g	P171L		Ortholog(s) have hexaprenyldihydroxybenzoate methyltransferase activity and role in cellular response to cadmium ion, detoxification of cadmium ion, ubiquinone biosynthetic process
DSY562/DSY565	Cgl_chrI:871033	CAGL0I08965g	R75G		Uncharacterized
DSY562/DSY565	Cgl_chrJ:125373	CAGL0J01353g	Y127S		Ortholog(s) have ATP binding, ATPase activity, metallopeptidase activity, role in protein complex assembly, proteolysis, signal peptide processing and m-AAA complex, mitochondrial inner boundary membrane localization
DSY562/DSY565	Cgl_chrJ:246490	CAGL0J02508g	A778V	AWP1	Adhesin-like protein
DSY562/DSY565	Cgl_chrJ:981671	CAGL0J10010g	E456D		Ortholog(s) have tRNA (adenine-N1-)-methyltransferase activity, role in tRNA methylation and nucleus, tRNA (m1A) methyltransferase complex localization
DSY562/DSY565	Cgl_chrK:120124	CAGL0K01309g	G70V		Ortholog(s) have role in nuclear-transcribed mRNA catabolic process, 3%27-5%27 exonucleolytic nonsense-mediated decay, protein ubiquitination and cytoplasm, nucleolus, polysome localization
DSY562/DSY565	Cgl_chrK:120133	CAGL0K01309g	N67S		Ortholog(s) have role in nuclear-transcribed mRNA catabolic process, 3%27-5%27 exonucleolytic nonsense-mediated decay, protein ubiquitination and cytoplasm, nucleolus, polysome localization
DSY562/DSY565	Cgl_chrK:433947	CAGL0K04565g	M218I		Ortholog(s) have biotin transporter activity, role in biotin transport and plasma membrane localization
DSY562/DSY565	Cgl_chrK:648014	CAGL0K06633g	I74V		Ortholog(s) have role in attachment of spindle microtubules to kinetochore, protein localization to kinetochore and COMA complex, cytoplasm, spindle pole body localization
DSY562/DSY565	Cgl_chrL:1068039	CAGL0L09911g	T1233S		Putative adhesin-like cell wall protein
DSY562/DSY565	Cgl_chrL:1098603	CAGL0L10208g	E540D		Has domain(s) with predicted catalytic activity
DSY562/DSY565	Cgl_chrL:117942	CAGL0L01001g	E118D		Ortholog(s) have ubiquitin-protein ligase activity
DSY562/DSY565	Cgl_chrL:1295191	CAGL0L12034g	S299T		Ortholog(s) have DNA helicase activity, role in regulation of translational termination and polysome localization
DSY562/DSY565	Cgl_chrL:1295192	CAGL0L12034g	S299F		Ortholog(s) have DNA helicase activity, role in regulation of translational termination and polysome localization
DSY562/DSY565	Cgl_chrL:39177	CAGL0L00341g	D136E		Ortholog(s) have role in nuclear division, rRNA processing and mitotic spindle pole body, nuclear periphery, nucleolus, preribosome, large subunit precursor localization
DSY562/DSY565	Cgl_chrL:48201	CAGL0L00429g	L633F		Ortholog(s) have glycine dehydrogenase (decarboxylating) activity, role in glycine decarboxylation via glycine cleavage system, one-carbon metabolic process and mitochondrion localization
DSY562/DSY565	Cgl_chrL:522996	CAGL0L04488g	R32K		Ortholog(s) have endoribonuclease activity, role in nuclear mRNA surveillance of mRNP export, transcription, DNA-dependent and cytoplasm, nucleus localization
DSY562/DSY565	Cgl_chrM:107317	CAGL0M00946g	D101Y		Ortholog(s) have role in maturation of SSU-rRNA from tricistronic rRNA transcript (SSU-rRNA, 5.8S rRNA, LSU-rRNA) and cytosol, nucleus localization
DSY562/DSY565	Cgl_chrM:1303570	CAGL0M13233g	R243H		Ortholog(s) have role in cellular magnesium ion homeostasis and fungal-type vacuole membrane localization
DSY562/DSY565	Cgl_chrM:1393760	CAGL0M14069g	N728H	PWP6	Adhesin-like protein with similarity to S. cerevisiae flocculins, cell wall proteins that mediate adhesion
DSY562/DSY565	Cgl_chrM:199822	CAGL0M01738g	I694V		Ortholog(s) have structural molecule activity, role in cellular response to drug, conjugation with cellular fusion, histone acetylation, protein complex assembly and SAGA complex, SLIK (SAGA-like) complex, mitochondrion localization
DSY562/DSY565	Cgl_chrM:199825	CAGL0M01738g	Y695N		Ortholog(s) have structural molecule activity, role in cellular response to drug, conjugation with cellular fusion, histone acetylation, protein complex assembly and SAGA complex, SLIK (SAGA-like) complex, mitochondrion localization
DSY562/DSY565	Cgl_chrM:573869	CAGL0M05357g	D521N		Ortholog(s) have guanyl-nucleotide exchange factor adaptor activity, phosphatidylinositol-3-phosphate binding, protein complex scaffold activity
DSY562/DSY565	Cgl_chrM:716845	CAGL0M07051g	R901K		Ortholog(s) have exoribonuclease II activity, role in mitochondrial RNA catabolic process and mitochondrial degradosome localization
DSY562/DSY565	Cgl_chrM:760917	CAGL0M07612g	H480P		Ortholog(s) have polyamine oxidase activity, role in pantothenate biosynthetic process, polyamine catabolic process and cytoplasm localization
DSY562/DSY565	Cgl_chrM:892399	CAGL0M08954g	E546Q		Ortholog(s) have role in mitochondrion degradation and ribosome localization
EB101M/BO101S	Cgl_chrA:49656	CAGL0A00451g	N700K	PDR1	Zinc finger transcription factor, activator of drug resistance genes via pleiotropic drug response elements (PDRE)
EB101M/BO101S	Cgl_chrB:45452	CAGL0B00550g	A225T		Ortholog(s) have bis(5%27-nucleosyl)-tetraphosphatase activity, role in nucleoside catabolic process and cytoplasm, nucleus localization
EB101M/BO101S	Cgl_chrB:71992	CAGL0B00792g	A69V		Uncharacterized
EB101M/BO101S	Cgl_chrC:114845	CAGL0C01133g	R14K		Adhesin-like protein
EB101M/BO101S	Cgl_chrC:391953	CAGL0C03982g	K616E		Has domain(s) with predicted role in protein glycosylation
EB101M/BO101S	Cgl_chrC:458376	CAGL0C04917g	R291G		Ortholog(s) have carbamoyl-phosphate synthase (glutamine-hydrolyzing) activity, role in arginine biosynthetic process and carbamoyl-phosphate synthase complex, mitochondrion localization
EB101M/BO101S	Cgl_chrC:469848	CAGL0C05005g	F337L		Ortholog(s) have protein kinase activity, role in cytokinesis, meiotic anaphase II, protein phosphorylation, regulation of exit from mitosis and cellular bud neck, cytoplasm, spindle pole body localization
EB101M/BO101S	Cgl_chrD:407381	CAGL0D04114g	V519I	NCP1	Ortholog(s) have NADPH-hemoprotein reductase activity, electron carrier activity, role in cellular response to drug, ergosterol biosynthetic process and endoplasmic reticulum, mitochondrial outer membrane localization
EB101M/BO101S	Cgl_chrD:411628	CAGL0D04180g	A658V		Ortholog(s) have U3 snoRNA binding, rRNA binding activity, role in maturation of SSU-rRNA from tricistronic rRNA transcript (SSU-rRNA, 5.8S rRNA, LSU-rRNA) and nucleolus, small-subunit processome localization
EB101M/BO101S	Cgl_chrD:513369	CAGL0D05346g	G113D		Ortholog(s) have role in ER to Golgi vesicle-mediated transport and TRAPP complex, cytosol, nucleus localization
EB101M/BO101S	Cgl_chrE:239331	CAGL0E02475g	N918D	SIN3	Ortholog(s) have role in chromatin silencing at centromere, chromosome condensation, histone deacetylation and Rpd3L complex, Rpd3S complex, centromeric heterochromatin localization
EB101M/BO101S	Cgl_chrG:885756	CAGL0G09273g	L128P		Putative transporter involved in nitrosoguanidine resistance
EB101M/BO101S	Cgl_chrH:1026012	CAGL0H10516g	S353N		Ortholog(s) have role in barrier septum assembly and HICS complex, cell tip, cellular bud neck contractile ring, nucleus localization
EB101M/BO101S	Cgl_chrH:1046643	CAGL0H10626g	P901S		Predicted cell wall adhesin with a predicted role in adhesion
EB101M/BO101S	Cgl_chrH:511477	CAGL0H05291g	D15N	MUK1	Putative heat shock protein
EB101M/BO101S	Cgl_chrI:992499	CAGL0I10200g	L22F	PWP3	Protein with tandem repeats
EB101M/BO101S	Cgl_chrI:993607	CAGL0I10200g	V392I	PWP3	Protein with tandem repeats
EB101M/BO101S	Cgl_chrI:993622	CAGL0I10200g	I397V	PWP3	Protein with tandem repeats
EB101M/BO101S	Cgl_chrJ:1160404	CAGL0J11880g	V132I		Ortholog(s) have cell division site, cytosol, fungal-type vacuole membrane localization
EB101M/BO101S	Cgl_chrJ:159082	CAGL0J01727g	S567T		Putative adhesion protein
EB101M/BO101S	Cgl_chrJ:171098	CAGL0J01774g	H326N		Putative adhesin-like protein
EB101M/BO101S	Cgl_chrJ:20048	CAGL0J00275g	P85L		Ortholog(s) have role in U1 snRNA 3%27-end processing, U4 snRNA 3%27-end processing and U5 snRNA 3%27-end processing, more
EB101M/BO101S	Cgl_chrJ:247144	CAGL0J02508g	A560V	AWP1	Adhesin-like protein
EB101M/BO101S	Cgl_chrJ:248290	CAGL0J02508g	Q178P	AWP1	Adhesin-like protein
EB101M/BO101S	Cgl_chrJ:411575	CAGL0J04356g	F502S		Ortholog(s) have DNA-(apurinic or apyrimidinic site) lyase activity, double-stranded DNA specific 3%27-5%27 exodeoxyribonuclease activity, phosphoric diester hydrolase activity
EB101M/BO101S	Cgl_chrJ:816449	CAGL0J08228g	S266W		Ortholog(s) have guanyl-nucleotide exchange factor activity, phosphatidylinositol-4-phosphate binding activity and role in autophagy, exocytosis, hyphal growth
EB101M/BO101S	Cgl_chrK:1243982	CAGL0K12584g	E63K		Ortholog(s) have Golgi apparatus localization
EB101M/BO101S	Cgl_chrK:14199	CAGL0K00170g	D20E	EPA22	Putative adhesin-like protein
EB101M/BO101S	Cgl_chrK:14678	CAGL0K00170g	F180Y	EPA22	Putative adhesin-like protein
EB101M/BO101S	Cgl_chrK:14936	CAGL0K00170g	K266R	EPA22	Putative adhesin-like protein
EB101M/BO101S	Cgl_chrK:14990	CAGL0K00170g	E284A	EPA22	Putative adhesin-like protein
EB101M/BO101S	Cgl_chrK:4401	CAGL0K00110g	T477I	AWP2	Putative adhesin
EB101M/BO101S	Cgl_chrK:4413	CAGL0K00110g	I473T	AWP2	Putative adhesin
EB101M/BO101S	Cgl_chrK:4415	CAGL0K00110g	N472K	AWP2	Putative adhesin
EB101M/BO101S	Cgl_chrK:4646	CAGL0K00110g	D395E	AWP2	Putative adhesin
EB101M/BO101S	Cgl_chrK:4662	CAGL0K00110g	N390S	AWP2	Putative adhesin
EB101M/BO101S	Cgl_chrK:753913	CAGL0K07612g	V171A		Ortholog(s) have mRNA binding activity, role in intracellular mRNA localization, mating type switching and cellular bud tip, cytoplasm localization
EB101M/BO101S	Cgl_chrL:1256	CAGL0L00157g	K1559T		Putative adhesin-like protein
EB101M/BO101S	Cgl_chrL:1370955	CAGL0L12782g	V224G		Ortholog(s) have DNA binding, transcription factor binding activity
EB101M/BO101S	Cgl_chrL:305170	CAGL0L02585g	K226R		Ortholog(s) have RNA polymerase II transcription factor recruiting transcription factor activity, core promoter sequence-specific DNA binding, sequence-specific DNA binding RNA polymerase II transcription factor activity
EB101M/BO101S	Cgl_chrL:3436	CAGL0L00157g	R832S		Putative adhesin-like protein
EB101M/BO101S	Cgl_chrL:5004	CAGL0L00157g	M310L		Putative adhesin-like protein
EB101M/BO101S	Cgl_chrM:1396179	CAGL0M14091g	A211D		Putative quinone reductase%2FNADPH dehydrogenase
EB101M/BO101S	Cgl_chrM:312350	CAGL0M02761g	P461S	TBF1	Telomere repeat-binding factor
P35_2/P35_3	Cgl_chrC:11751	CAGL0C00209g	V397I	AWP7	Putative adhesin-like cell wall protein
P35_2/P35_3	Cgl_chrC:11772	CAGL0C00209g	S390T	AWP7	Putative adhesin-like cell wall protein
P35_2/P35_3	Cgl_chrC:194258	CAGL0C01859g	Q637L		Has domain(s) with predicted integral to membrane localization
P35_2/P35_3	Cgl_chrC:22240	CAGL0C00253g	V491I		Putative cell wall adhesin
P35_2/P35_3	Cgl_chrC:22274	CAGL0C00253g	L479F		Putative cell wall adhesin
P35_2/P35_3	Cgl_chrC:22276	CAGL0C00253g	L479M		Putative cell wall adhesin
P35_2/P35_3	Cgl_chrC:98739	CAGL0C00968g	V609A		Adhesin-like protein with a predicted role in cell adhesion
P35_2/P35_3	Cgl_chrE:670570	CAGL0E06666g	S1375P	EPA2	Epithelial adhesion protein
P35_2/P35_3	Cgl_chrE:680447	CAGL0E06688g	A962V	EPA3	Epithelial adhesion protein
P35_2/P35_3	Cgl_chrE:680496	CAGL0E06688g	F946L	EPA3	Epithelial adhesion protein
P35_2/P35_3	Cgl_chrE:681347	CAGL0E06688g	M662T	EPA3	Epithelial adhesion protein
P35_2/P35_3	Cgl_chrG:215717	CAGL0G02409g	S79C		Ortholog(s) have nucleolus localization
P35_2/P35_3	Cgl_chrG:990560	CAGL0G10219g	T599A		Adhesin-like protein with 5 tandem repeats
P35_2/P35_3	Cgl_chrI:1021630	CAGL0I10362g	V420F	PWP4	Cell wall adhesin
P35_2/P35_3	Cgl_chrI:662876	CAGL0I06831g	T392A		Ortholog(s) have electron carrier activity, oxidoreductase activity, acting on NAD(P)H, heme protein as acceptor activity and role in electron transport chain, heme a biosynthetic process
P35_2/P35_3	Cgl_chrJ:1163290	CAGL0J11891g	S604T	AWP3	Putative adhesin-like protein
P35_2/P35_3	Cgl_chrJ:1164536	CAGL0J11891g	A189S	AWP3	Putative adhesin-like protein
P35_2/P35_3	Cgl_chrJ:852187	CAGL0J08591g	P345S		Ortholog(s) have lipid binding activity, role in endoplasmic reticulum membrane organization, regulation of phosphatidylinositol dephosphorylation and cortical endoplasmic reticulum, mitochondrion, plasma membrane localization
P35_2/P35_3	Cgl_chrJ:988909	CAGL0J10076g	V93A		Ortholog(s) have fungal-type vacuole localization
P35_2/P35_3	Cgl_chrJ:988934	CAGL0J10076g	T85S		Ortholog(s) have fungal-type vacuole localization
P35_2/P35_3	Cgl_chrJ:988982	CAGL0J10076g	A69T		Ortholog(s) have fungal-type vacuole localization
P35_2/P35_3	Cgl_chrK:767013	CAGL0K07700g	V619I		Ortholog(s) have role in formation of translation preinitiation complex and cytoplasm, cytosolic ribosome localization
P35_2/P35_3	Cgl_chrL:1364	CAGL0L00157g	G1523E		Putative adhesin-like protein
P35_2/P35_3	Cgl_chrL:1794	CAGL0L00157g	V1380I		Putative adhesin-like protein
P35_2/P35_3	Cgl_chrL:761	CAGL0L00157g	V1724A		Putative adhesin-like protein
P35_2/P35_3	Cgl_chrM:550331	CAGL0M05115g	D129V		Uncharacterized
SAT01BAL/SAT02PL/SAT03BC	Cgl_chrA:253673	CAGL0A02321g	I64V		Ortholog(s) have fructose transmembrane transporter activity, glucose transmembrane transporter activity, role in fructose import, glucose import and cell division site, cell tip localization
SAT01BAL/SAT02PL/SAT03BC	Cgl_chrA:430804	CAGL0A04345g	S104I		Ortholog(s) have protein phosphatase type 1 regulator activity, ubiquitin binding activity
SAT01BAL/SAT02PL/SAT03BC	Cgl_chrB:37791	CAGL0B00484g	D601N		Ortholog(s) have rRNA (guanine) methyltransferase activity, rRNA (uridine-2%27-O-)-methyltransferase activity
SAT01BAL/SAT02PL/SAT03BC	Cgl_chrC:34008	CAGL0C00319g	K24Q		Ortholog(s) have carboxypeptidase activity, role in nitrogen compound metabolic process, proteolysis involved in cellular protein catabolic process and fungal-type vacuole lumen localization
SAT01BAL/SAT02PL/SAT03BC	Cgl_chrC:34010	CAGL0C00319g	G23A		Ortholog(s) have carboxypeptidase activity, role in nitrogen compound metabolic process, proteolysis involved in cellular protein catabolic process and fungal-type vacuole lumen localization
SAT01BAL/SAT02PL/SAT03BC	Cgl_chrC:34011	CAGL0C00319g	G23R		Ortholog(s) have carboxypeptidase activity, role in nitrogen compound metabolic process, proteolysis involved in cellular protein catabolic process and fungal-type vacuole lumen localization
SAT01BAL/SAT02PL/SAT03BC	Cgl_chrC:34022	CAGL0C00319g	R19Q		Ortholog(s) have carboxypeptidase activity, role in nitrogen compound metabolic process, proteolysis involved in cellular protein catabolic process and fungal-type vacuole lumen localization
SAT01BAL/SAT02PL/SAT03BC	Cgl_chrC:445871	CAGL0C04763g	L4S		Has domain(s) with predicted integral to membrane localization
SAT01BAL/SAT02PL/SAT03BC	Cgl_chrC:81768	CAGL0C00781g	V120I		Uncharacterized
SAT01BAL/SAT02PL/SAT03BC	Cgl_chrC:81824	CAGL0C00781g	Q138H		Uncharacterized
SAT01BAL/SAT02PL/SAT03BC	Cgl_chrE:15783	CAGL0E00231g	V1755A		Putative adhesin-like protein
SAT01BAL/SAT02PL/SAT03BC	Cgl_chrE:20675	CAGL0E00231g	N124K		Putative adhesin-like protein
SAT01BAL/SAT02PL/SAT03BC	Cgl_chrE:259207	CAGL0E02739g	D283G		Ortholog(s) have protein complex scaffold activity, role in posttranslational protein targeting to membrane, response to heat and TRC complex, nucleus localization
SAT01BAL/SAT02PL/SAT03BC	Cgl_chrE:508512	CAGL0E05214g	N268K		Ortholog(s) have role in cellular response to cadmium ion, detoxification of cadmium ion and cytosol, nucleus localization
SAT01BAL/SAT02PL/SAT03BC	Cgl_chrE:672052	CAGL0E06666g	T881S	EPA2	Epithelial adhesion protein
SAT01BAL/SAT02PL/SAT03BC	Cgl_chrE:672055	CAGL0E06666g	N880D	EPA2	Epithelial adhesion protein
SAT01BAL/SAT02PL/SAT03BC	Cgl_chrE:672067	CAGL0E06666g	S876G	EPA2	Epithelial adhesion protein
SAT01BAL/SAT02PL/SAT03BC	Cgl_chrE:77030	CAGL0E00847g	E1005D		Ortholog(s) have ARF guanyl-nucleotide exchange factor activity and role in ER to Golgi vesicle-mediated transport, autophagic vacuole assembly, cellular response to drug, intra-Golgi vesicle-mediated transport
SAT01BAL/SAT02PL/SAT03BC	Cgl_chrF:158058	CAGL0F01529g	S672L		Ortholog(s) have role in mitochondrial translation and mitochondrion localization
SAT01BAL/SAT02PL/SAT03BC	Cgl_chrF:231319	CAGL0F02387g	D249E	PHO87	Ortholog(s) have phosphate ion transmembrane transporter activity and role in phosphate ion transport
SAT01BAL/SAT02PL/SAT03BC	Cgl_chrG:320205	CAGL0G03355g	P1350S		Ortholog(s) have structural constituent of nuclear pore activity and role in mitotic spindle assembly checkpoint, nuclear pore complex assembly, posttranscriptional tethering of RNA polymerase II gene DNA at nuclear periphery
SAT01BAL/SAT02PL/SAT03BC	Cgl_chrG:474421	CAGL0G04939g	E145V		Ortholog(s) have ubiquitin-protein ligase activity
SAT01BAL/SAT02PL/SAT03BC	Cgl_chrG:823045	CAGL0G08690g	F213S		Ortholog(s) have acylglycerone-phosphate reductase activity, role in phosphatidic acid biosynthetic process and Golgi apparatus, endoplasmic reticulum, fungal-type vacuole membrane, lipid particle, mitochondrial outer membrane localization
SAT01BAL/SAT02PL/SAT03BC	Cgl_chrH:2985	CAGL0H00110g	S243A		Adhesin-like protein with internal repeats
SAT01BAL/SAT02PL/SAT03BC	Cgl_chrH:589751	CAGL0H06017g	L160P	FLR1	Multidrug transporter of the major facilitator superfamily
SAT01BAL/SAT02PL/SAT03BC	Cgl_chrI:1003101	CAGL0I10246g	H159N	PWP2	Adhesin-like protein with tandem repeats
SAT01BAL/SAT02PL/SAT03BC	Cgl_chrI:1003176	CAGL0I10246g	I184F	PWP2	Adhesin-like protein with tandem repeats
SAT01BAL/SAT02PL/SAT03BC	Cgl_chrI:1003309	CAGL0I10246g	T228I	PWP2	Adhesin-like protein with tandem repeats
SAT01BAL/SAT02PL/SAT03BC	Cgl_chrJ:159422	CAGL0J01727g	V454I		Putative adhesion protein
SAT01BAL/SAT02PL/SAT03BC	Cgl_chrJ:159465	CAGL0J01727g	I439M		Putative adhesion protein
SAT01BAL/SAT02PL/SAT03BC	Cgl_chrJ:159495	CAGL0J01727g	I429M		Putative adhesion protein
SAT01BAL/SAT02PL/SAT03BC	Cgl_chrJ:175788	CAGL0J01800g	E455D		Putative adhesin-like protein
SAT01BAL/SAT02PL/SAT03BC	Cgl_chrJ:255827	CAGL0J02552g	Q575E		Adhesin-like protein
SAT01BAL/SAT02PL/SAT03BC	Cgl_chrJ:45777	CAGL0J00517g	G508C		Ortholog(s) have ATP-dependent DNA helicase activity, role in DNA replication, mitochondrial genome maintenance, replication fork progression beyond termination site and nuclear telomeric heterochromatin, replication fork localization
SAT01BAL/SAT02PL/SAT03BC	Cgl_chrJ:544435	CAGL0J05654g	E1242D		Ortholog(s) have DNA binding activity and role in DNA recombination, mRNA 3%27-end processing, mRNA export from nucleus, transcription elongation from RNA polymerase II promoter, transcription-coupled nucleotide-excision repair
SAT01BAL/SAT02PL/SAT03BC	Cgl_chrK:1107455	CAGL0K11396g	R218P	SIR4	Protein involved in subtelomeric silencing and regulation of biofilm formation
SAT01BAL/SAT02PL/SAT03BC	Cgl_chrK:340974	CAGL0K03707g	A81P		Ortholog(s) have cytoplasm localization
SAT01BAL/SAT02PL/SAT03BC	Cgl_chrK:4622	CAGL0K00110g	M403I	AWP2	Putative adhesin
SAT01BAL/SAT02PL/SAT03BC	Cgl_chrK:553394	CAGL0K05665g	A184S		Has domain(s) with predicted catalytic activity, pyridoxal phosphate binding activity
SAT01BAL/SAT02PL/SAT03BC	Cgl_chrL:1437242	CAGL0L13332g	A406V	EPA13	Sub-telomerically encoded lectin-like adhesin with a role in cell adhesion
SAT01BAL/SAT02PL/SAT03BC	Cgl_chrL:1437249	CAGL0L13332g	E408D	EPA13	Sub-telomerically encoded lectin-like adhesin with a role in cell adhesion
SAT01BAL/SAT02PL/SAT03BC	Cgl_chrL:1437268	CAGL0L13332g	W415R	EPA13	Sub-telomerically encoded lectin-like adhesin with a role in cell adhesion
SAT01BAL/SAT02PL/SAT03BC	Cgl_chrL:1865	CAGL0L00157g	Y1356F		Putative adhesin-like protein
SAT01BAL/SAT02PL/SAT03BC	Cgl_chrL:617443	CAGL0L05654g	P560L		Ortholog(s) have chloride transmembrane transporter activity, potassium ion transmembrane transporter activity
SAT01BAL/SAT02PL/SAT03BC	Cgl_chrM:1016599	CAGL0M10175g	M749T		Ortholog(s) have cytosol, mitochondrion, nucleus localization
SAT01BAL/SAT02PL/SAT03BC	Cgl_chrM:1392821	CAGL0M14069g	T415A	PWP6	Adhesin-like protein with similarity to S. cerevisiae flocculins, cell wall proteins that mediate adhesion
NRZ-2016-057/NRZ-2016-058	Cgl_chrA:134182	CAGL0A01284g	I941V	EPA10	Putative adhesin-like protein
NRZ-2016-057/NRZ-2016-058	Cgl_chrA:236338	CAGL0A02233g	A378S		Has domain(s) with predicted substrate-specific transmembrane transporter activity, transmembrane transporter activity, role in transmembrane transport and integral to membrane, membrane localization
NRZ-2016-057/NRZ-2016-058	Cgl_chrE:16382	CAGL0E00231g	M1555I		Putative adhesin-like protein
NRZ-2016-057/NRZ-2016-058	Cgl_chrE:670603	CAGL0E06666g	S1364G	EPA2	Epithelial adhesion protein
NRZ-2016-057/NRZ-2016-058	Cgl_chrE:673573	CAGL0E06666g	P374S	EPA2	Epithelial adhesion protein
NRZ-2016-057/NRZ-2016-058	Cgl_chrE:680447	CAGL0E06688g	A962V	EPA3	Epithelial adhesion protein
NRZ-2016-057/NRZ-2016-058	Cgl_chrE:680496	CAGL0E06688g	F946L	EPA3	Epithelial adhesion protein
NRZ-2016-057/NRZ-2016-058	Cgl_chrG:234003	CAGL0G02541g	S859N		Uncharacterized
NRZ-2016-057/NRZ-2016-058	Cgl_chrI:428298	CAGL0I04774g	A140V		Ortholog(s) have enzyme regulator activity, role in cellular calcium ion homeostasis and integral to endoplasmic reticulum membrane localization
NRZ-2016-057/NRZ-2016-058	Cgl_chrK:375361	CAGL0K04037g	S663P	FKS2	Putative 1,3-beta-glucan synthase component
NRZ-2016-057/NRZ-2016-058	Cgl_chrL:5096	CAGL0L00157g	I279N		Putative adhesin-like protein
NRZ-2016-057/NRZ-2016-058	Cgl_chrL:5097	CAGL0L00157g	I279F		Putative adhesin-like protein
NRZ-2016-057/NRZ-2016-058	Cgl_chrL:1391142	CAGL0L13002g	F268L		Ortholog(s) have DNA-dependent ATPase activity, dinucleotide insertion or deletion binding, guanine%2Fthymine mispair binding activity, role in mismatch repair, mitochondrial DNA repair and mitochondrion localization
NRZ-2016-057/NRZ-2016-058	Cgl_chrM:785919	CAGL0M07876g	I96V	MDE1	Ortholog(s) have methylthioribulose 1-phosphate dehydratase activity, role in L-methionine salvage from methylthioadenosine and cytoplasm localization
NRZ-2016-057/NRZ-2016-058	Cgl_chrM:992392	CAGL0M09999g	L1618P		Has domain(s) with predicted GTPase activator activity, role in regulation of small GTPase mediated signal transduction, signal transduction and intracellular localization
NRZ-2016-057/NRZ-2016-058	Cgl_chrM:1397496	CAGL0M14113g	P553T	TNR2	High-affinity transporter of NAD%2B precursors
