# Supplementary material for: Genome Comparisons of Candida glabrata Serial Clinical Isolates Reveal Patterns of Genetic Variation in Infecting Clonal Populations
Source: Front Microbiol. 2019 Feb 12;10:112. doi: 10.3389/fmicb.2019.00112 (PMC6379656; doi:10.3389/fmicb.2019.00112)
Supplement: TABLE S4 — List of genes deleted and duplicated in one of the two pair of isolates. First column indicates gene name; second column indicates description of the gene affected. [file Table_4.XLS]

## Sheet: Sheet1
Supplementary Table S4. List of genes deleted and duplicated in one of the two pair of isolates.
Deleted genes	Description
CAGL0M14091g	Putative quinone reductase/NADPH dehydrogenase; gene is upregulated in azole-resistant strain
CAGL0K07502g	Uncharacterized
YPS5	Putative aspartic protease; predicted GPI-anchor; member of a YPS gene cluster that is required for virulence in mice; gene is downregulated in azole-resistant strain;orf_classification=Uncharacterized
CAGL0C01859g	Has domain(s) with predicted integral to membrane localization
CAGL0A02299g	Uncharacterized
Duplicated genes	Description
PWP6	Adhesin-like protein with similarity to S. cerevisiae flocculins, cell wall proteins that mediate adhesion; predicted GPI anchor.
CAGL0M09064g	Ortholog(s) have RNA binding, protein binding, bridging activity, role in mRNA cleavage, mRNA polyadenylation, response to drug and mRNA cleavage and polyadenylation specificity factor complex
CAGL0M08932g	Ortholog(s) have endoplasmic reticulum localization
SWM1	Ortholog(s) have ubiquitin protein ligase activity, role in anaphase-promoting complex assembly, ascospore wall assembly, regulation of mitotic metaphase/anaphase transition and anaphase-promoting complex localization
CAGL0M08756g	Putative exo-1,3-beta-glucanase; predicted GPI-anchor
CAGL0M07678g	Ortholog(s) have role in maturation of ssu-rrna and 90s preribosome, nucleolus localization
CAGL0M02453g	Ortholog(s) have role in chaperone-mediated protein complex assembly, proteasome assembly and cytoplasm localization
EPA11	Putative adhesin
CAGL0L00227g	Putative adhesin with glycine and serine rich repeats
YKU80	Putative component of the telomeric Ku complex, involved in maintenance of telomere length and nonhomologous end joining (NHEJ) DNA repair; required for silencing at MTL3
CAGL0K02343g	Ortholog(s) have sequence-specific DNA binding activity and cytoplasm, nucleus, spindle localization
AWP2	Putative adhesin; predicted GPI-anchor
CAGL0J11880g	Ortholog(s) have cell division site, cytosol, fungal-type vacuole membrane localization
CAGL0J02530g	Putative adhesion protein; predicted GPI-anchor
AWP1	Adhesin-like protein; predicted GPI anchor
CAGL0J01774g	Putative adhesin-like protein; has glycine and serine rich repeats
CAGL0J01661g	Ortholog(s) have mitochondrion localization
PWP4	Cell wall adhesin; predicted GPI anchor; contains tandem repeats
PWP7	Cell wall protein that mediates adhesion to endothelial cells; predicted GPI anchor and signal peptide sequence; contains multiple tandem repeats; conserved PAI4 (anthrax Protective Antigen) domain; expressed in stationary growth phase
CAGL0I08569g	Ortholog(s) have role in CVT pathway, ER to Golgi vesicle-mediated transport, macroautophagy, peroxisome degradation, retrograde transport, vesicle recycling within Golgi and Golgi transport complex, cell division site localization
CAGL0I05390g	Ortholog(s) have protein serine/threonine kinase activity
CAGL0I00858g	Ortholog(s) have role in protein folding, tubulin complex assembly and cytoplasm localization
PUB1	Putative major polyadenylated RNA-binding protein of nucleus and cytoplasm; protein abundance decreased in ace2 mutant cells
PEX1	Ortholog(s) have ATPase activity, protein heterodimerization activity, role in protein import into peroxisome matrix, receptor recycling and cytosol, peroxisomal membrane localization
CAGL0H04565g	Ortholog(s) have structural constituent of ribosome activity, role in mitochondrial translational initiation and mitochondrial small ribosomal subunit localization
MT-IIB	Copper-binding metallothionein, involved in sequestration of metal ions; inducible by copper and silver; present in multiple (3-9) tandemly arranged copies in various strains
MT-II	Copper-binding metallothionein, involved in sequestration of metal ions; inducible by copper and silver; present in multiple (3-9) tandemly arranged copies in various strains; gene is downregulated in azole-resistant strain
CAGL0H01177g	Ortholog(s) have diacylglycerol diphosphate phosphatase activity, phosphatidate phosphatase activity and role in farnesol biosynthetic process, phospholipid metabolic process
CAGL0G07227g	Ortholog(s) have role in endonucleolytic cleavage in ITS1 to separate SSU-rRNA from 5.8S rRNA and LSU-rRNA from tricistronic rRNA transcript (SSU-rRNA, 5.8S rRNA, LSU-rRNA), rRNA export from nucleus
CAGL0G07183g	Ortholog(s) have cytoplasm localization
CAGL0F09273g	Putative adhesin-like protein
CWP1.1	Putative GPI-linked cell wall protein
CAGL0F07557g	Ortholog(s) have first spliceosomal transesterification activity, role in generation of catalytic spliceosome for first transesterification step and U2-type catalytic step 1 spliceosome localization
CAGL0F07535g	Ortholog(s) have acylglycerol lipase activity, serine hydrolase activity, role in triglyceride metabolic process and lipid particle, mitochondrial outer membrane, plasma membrane localization
MTL1a	Mating type protein a1; differentially spliced transcript; expressed in both MATa and MATalpha strains
CAGL0E00231g	Putative adhesin-like protein; contains tandem repeats and a predicted GPI-anchor
AQY1	Has domain(s) with predicted transporter activity, role in transport and membrane localization
CAGL0B04433g	Ortholog(s) have uracil%3Acation symporter activity, role in transmembrane transport, uracil transport and cytosol, membrane raft, nucleus, plasma membrane localization
CAGL0B03641g	Ortholog(s) have minus-end-directed microtubule motor activity, plus-end-directed microtubule motor activity and role in microtubule depolymerization, mitotic anaphase B, mitotic sister chromatid segregation, spindle pole body separation
CAGL0B00506g	Ortholog(s) have mannosyltransferase activity, role in ER-associated protein catabolic process, GPI anchor biosynthetic process, protein processing and endoplasmic reticulum localization
CAGL0A04543g	Putative component of the U5 snRNP; gene is downregulated in azole-resistant strain
CAGL0A02508g	Ortholog(s) have cationic amino acid transmembrane transporter activity, role in basic amino acid transmembrane export from vacuole and integral to fungal-type vacuolar membrane localization
