# Supplementary material for: Genome Comparisons of Candida glabrata Serial Clinical Isolates Reveal Patterns of Genetic Variation in Infecting Clonal Populations
Source: Front Microbiol. 2019 Feb 12;10:112. doi: 10.3389/fmicb.2019.00112 (PMC6379656; doi:10.3389/fmicb.2019.00112)
Supplement: TABLE S6 — Values from phenotypic analysis. Columns indicate: sample; condition used for the phenotypic analysis; carrying capacity (k), population size at time 0 (time 0); growth rate (r); time when the population density reaches ½ K (½ K time); fastest possible generation time; area under the logistic curve measured by taking the integral logistic equation (auc_l); empirical area under the curve (auc_e); measure of the goodness of fit of the parameters for the logistic equation (sigma). See Figure 4 for more details. [file Table_6.xls]

## Sheet: Sheet1
Supplementary Table S6. Values from phenotypic analysis
Isolate	Condition	k	Time 0	r	½ K time	fastest generation time	auc_l	auc_e	sigma
SATBAL01	YPD	0.886028	1.41816e-06	1.68885	7.90192	0.410426	35.3808	35.5491	0.349568
	H2O2	1.01593	7.36484e-05	0.244188	39.0352	2.83858	9.39748	9.15285	0.0455589
	DTT	1.39253	5.59121e-05	0.891351	11.3567	0.777637	50.7954	50.7647	0.0269538
	pH2	0.0542081	0.0028944	0.0907319	31.6887	7.63951	0.96663	0.957921	0.00159975
	pH9	0.680804	0.000226822	0.338061	23.6837	2.05036	16.4414	16.5071	0.0291778
	NaCl	0.89408	8.27274e-05	0.712405	13.0374	0.972968	31.1107	31.1401	0.0141049
	Tº 41.5	0.789154	1.34545e-06	1.67548	7.92729	0.413702	31.4924	31.6431	0.349164
SATPL02	YPD	1.00138	0.00925802	0.654574	7.14107	1.05893	40.7348	39.2913	0.347703
	H2O2	1.59375	2.0824e-05	0.281962	39.883	2.4583	13.2424	13.1793	0.0586651
	DTT	1.43206	0.000100948	0.868416	11.0085	0.798174	52.7359	52.6782	0.020805
	pH2	0.549154	0.00359903	0.131916	38.063	5.25444	6.3515	6.35101	0.00462505
	pH9	0.825994	0.000658137	0.301168	23.6882	2.30153	19.9439	19.9545	0.0382954
	NaCl	1.00797	0.000352341	0.655547	12.1402	1.05736	35.9776	35.9464	0.0172783
	Tº 41.5	1.08665	0.00101809	0.91515	7.61841	0.757414	43.6989	43.712	0.197896
SATBC03	YPD	1.06678	3.69214e-05	1.33746	7.67972	0.518256	42.8355	42.9685	0.291737
	H2O2	1.43356	3.50297e-05	0.301958	35.1686	2.29551	18.2588	18.2631	0.0602718
	DTT	1.31513	0.000282788	0.733654	11.5102	0.944788	47.77	47.5006	0.0355354
	pH2	5413306	0.00171658	0.103971	210.364	6.66674	2.36933	2.4079	0.00464327
	pH9	0.753588	0.000283578	0.350766	22.4786	1.9761	19.1069	19.182	0.0342581
	NaCl	0.983447	0.000854632	0.553285	12.7372	1.25278	34.5142	34.4164	0.0279081
	Tº 41.5	1.13334	7.57565e-05	1.2657	7.59511	0.547641	45.6042	45.7253	0.253861
CBS138	YPD	1.16388	0.00199263	0.915745	6.95428	0.756921	14.9876	14.9311	0.0272635
	H2O2	1.20514	0.000702579	1.05491	7.05911	0.657065	15.394	15.3433	0.0297467
	DTT	1.16448	0.000809396	0.809598	8.98075	0.856162	12.6368	12.5741	0.0261321
	pH2	140049	0.000225325	0.238307	84.965	2.90864	0.105795	0.111233	0.00168595
	pH9	1.10137	8.41552e-06	0.993805	11.8554	0.697468	8.78702	8.7932	0.0146772
	NaCl	0.769339	2.78229e-06	0.826856	15.1538	0.838292	3.61937	3.69161	0.0178492
	Tº 41.5	0.697666	0.000445312	0.439998	16.7184	1.57534	2.53099	2.55466	0.0045952
